# Supplementary material for: Single-cell analysis of p53 transitional dynamics unravels stimulus- and cell type-dependent signaling output motifs
Source: BMC Biol. 2022 Apr 11;20:85. doi: 10.1186/s12915-022-01290-7 (PMC9004066; doi:10.1186/s12915-022-01290-7)
Supplement: Supplementary file 2 — Additional file 2. Excel file that provides the individual data values of the single cell statistics plotted in Fig. 2 and Fig. 5F. [file 12915_2022_1290_MOESM2_ESM.xlsx]

## Sheet: Fig.2A Cell cycle arrest
		p53 dynamic mode #1 (as shown from left to right in Fig. 2A)						p53 dynamic mode #2						p53 dynamic mode #3
	Etoposide concentration (x-axis)	data1	data2	data3	Oscillation-Mean (y-axis)	Standard Deviation (SD)		data1	data2	data3	Extended pulse-Mean (y-axis)	SD		data1	data2	data3	Mono. induct.-Mean (y-axis)	SD
A549	1	0.94203	0.88406	0.90164	0.90924	0.02972		0	0	0	0	0		0.05797	0.11594	0.08197	0.08529	0.02913
	4	0.85185	0.77612	0.875	0.83432	0.05172		0	0	0	0	0		0.14815	0.16418	0.09375	0.13536	0.03692
	6	0.84746	0.725	0.81538	0.79595	0.0635		0	0	0	0	0		0.15254	0.1625	0.15385	0.1563	0.00541
	10	0.75385	0.61765	0.69231	0.68793	0.0682		0	0	0	0	0		0.13846	0.11765	0.12308	0.1264	0.0108
	20	0.44	0.3125	0.38	0.3775	0.06379		0	0	0	0	0		0.2	0.20833	0.1	0.16944	0.06028
	40	0.30645	0.21667	0.22222	0.24845	0.05031		0	0	0	0	0		0.17742	0.13333	0.07407	0.12828	0.05186
	100	0.1	0.01449	0.05333	0.05594	0.04281		0	0	0	0	0		0	0	0.02667	0.00889	0.0154
					--	--					--	--		--	--	--	--	--
					--	--					--	--		--	--	--	--	--
U2OS	1	0.875	0.89011	0.91228	0.89246	0.01875		0	0	0	0	0		0.10227	0.10989	0.08772	0.09996	0.01126
	4	0.79048	0.82653	0.71429	0.7771	0.05731		0	0	0	0	0		0.18095	0.15306	0.28571	0.20658	0.06994
	6	0.73118	0.7957	0.7069	0.74459	0.04589		0	0	0	0	0		0.24731	0.16129	0.25862	0.22241	0.05323
	10	0.47692	0.57576	0.62667	0.55978	0.07614		0	0	0	0	0		0.26154	0.19697	0.28	0.24617	0.0436
	20	0.28767	0.26667	0.18644	0.24693	0.05342		0	0	0	0	0		0.16438	0.17333	0.20339	0.18037	0.02043
	40	0.17333	0.08824	0.11579	0.12579	0.04342		0	0	0	0	0		0.08	0.08824	0.07368	0.08064	0.0073
	100	0.0101	0	0.03333	0.01448	0.01709		0	0	0	0	0		0.0303	0	0	0.0101	0.0175
					--	--					--	--		--	--	--	--	--
					--	--					--	--		--	--	--	--	--
A375	1	0.87143	0.92941	0.89091	0.89725	0.02951		0	0	0	0	0		0.07143	0.03529	0.07273	0.05982	0.02125
	4	0.5	0.49153	0.40299	0.46484	0.05373		0	0	0	0	0		0.04688	0.05085	0.04478	0.0475	0.00308
	6	0.33721	0.26437	0.22	0.27386	0.05918		0	0	0	0	0		0.05814	0.03448	0.08	0.05754	0.02276
	10	0.17045	0.23563	0.15254	0.18621	0.04373		0	0	0	0	0		0.02273	0.03448	0.0678	0.04167	0.02338
	20	0.16667	0.17266	0.06494	0.13475	0.06054		0	0	0	0	0		0.02222	0.07194	0.02597	0.04005	0.02769
	40	0.06796	0.0814	0.03846	0.06261	0.02196		0	0	0	0	0		0.04854	0.06977	0.03846	0.05226	0.01598
	100	0.0404	0	0.0303	0.02357	0.02103		0	0	0	0	0		0.0303	0.01905	0	0.01645	0.01532
					--	--					--	--		--	--	--	--	--
					--	--					--	--		--	--	--	--	--
769-P	1	0.97872	0.95946	0.92208	0.95342	0.0288		0.02128	0	0.03896	0.02008	0.01951		0	0.02703	0.03896	0.022	0.01996
	4	0.9292	0.95556	0.92135	0.93537	0.01792		0.04425	0.03333	0.04494	0.04084	0.00651		0.0177	0	0.03371	0.01714	0.01686
	6	0.91398	0.91304	0.9186	0.91521	0.00298		0.05376	0.04348	0.03488	0.04404	0.00945		0.03226	0.04348	0.04651	0.04075	0.00751
	10	0.79787	0.65934	0.77778	0.745	0.07486		0.15957	0.28571	0.19444	0.21324	0.06514		0.02128	0.05495	0.02778	0.03467	0.01786
	20	0.74074	0.66667	0.63953	0.68231	0.05239		0.18519	0.28	0.2907	0.25196	0.05808		0.05556	0.05333	0.03488	0.04792	0.01135
	40	0.5914	0.43529	0.41892	0.48187	0.09521		0.32258	0.44706	0.44595	0.4052	0.07155		0.03226	0.05882	0.06757	0.05288	0.01839
	100	0.34066	0.25581	0.29762	0.29803	0.04242		0.52747	0.59302	0.52381	0.5481	0.03895		0.06593	0.03488	0.04762	0.04948	0.01561
					--	--		--	--	--	--	--		--	--	--	--	--
					--	--		--	--	--	--	--		--	--	--	--	--
MCF7	1	0.94805	0.94667	0.89855	0.93109	0.02819		0.05195	0.05333	0.07246	0.05925	0.01147		0	0	0.02899	0.00966	0.01673
	4	0.89189	0.89552	0.88732	0.89158	0.00411		0.08108	0.10448	0.09859	0.09472	0.01217		0.02703	0	0	0.00901	0.0156
	6	0.91011	0.90625	0.86154	0.89263	0.027		0.08989	0.09375	0.10769	0.09711	0.00937		0	0	0.01538	0.00513	0.00888
	10	0.82143	0.76923	0.8642	0.81829	0.04756		0.17857	0.21538	0.1358	0.17659	0.03983		0	0	0	0	0
	20	0.64356	0.63235	0.64384	0.63992	0.00655		0.35644	0.36765	0.35616	0.36008	0.00655		0	0	0	0	0
	40	0.59375	0.56522	0.57746	0.57881	0.01431		0.40625	0.43478	0.40845	0.41649	0.01588		0	0	0.01408	0.00469	0.00813
	100	0.52212	0.46988	0.50725	0.49975	0.02692		0.47788	0.50602	0.47826	0.48739	0.01614		0	0	0.01449	0.00483	0.00837

## Sheet: Fig.2A Cell death
		p53 dynamic mode #1						p53 dynamic mode #2						p53 dynamic mode #3
	Etoposide concentration (x-axis)	data1	data2	data3	Oscillation-Mean (y-axis)	Standard Deviation (SD)		data1	data2	data3	Extended pulse-Mean (y-axis)	SD		data1	data2	data3	Mono. induct.-Mean (y-axis)	SD
A549	1	0	0	0	0	0		0	0	0	0	0		0	0	0.01639	0.00546	0.00946
	4	0	0	0	0	0		0	0	0	0	0		0	0.0597	0.03125	0.03032	0.02986
	6	0	0	0	0	0		0	0	0	0	0		0	0.1125	0.03077	0.04776	0.05814
	10	0	0	0	0	0		0	0	0	0	0		0.10769	0.26471	0.18462	0.18567	0.07851
	20	0	0	0	0	0		0	0	0	0	0		0.36	0.47917	0.52	0.45306	0.08313
	40	0	0	0	0	0		0	0	0	0	0		0.51613	0.65	0.7037	0.62328	0.0966
	100	0	0.04348	0	0.01449	0.0251		0	0	0	0	0		0.9	0.94203	0.92	0.92068	0.02102
		--	--	--	--	--		--	--	--	--	--		--	--	--	--	--
		--	--	--	--	--		--	--	--	--	--		--	--	--	--	--
U2OS	1	0	0	0	0	0		0	0	0	0	0		0.02273	0	0	0.00758	0.01312
	4	0	0	0	0	0		0	0	0	0	0		0.02857	0.02041	0	0.01633	0.01472
	6	0	0	0	0	0		0	0	0	0	0		0.02151	0.04301	0.03448	0.033	0.01083
	10	0	0	0	0	0		0	0	0	0	0		0.26154	0.22727	0.09333	0.19405	0.08889
	20	0	0	0	0	0		0	0	0	0	0		0.54795	0.56	0.61017	0.5727	0.033
	40	0	0	0	0	0		0	0	0	0	0		0.74667	0.82353	0.81053	0.79357	0.04114
	100	0	0	0	0	0		0	0	0	0	0		0.9596	1	0.96667	0.97542	0.02158
		--	--	--	--	--		--	--	--	--	--		--	--	--	--	--
		--	--	--	--	--		--	--	--	--	--		--	--	--	--	--
A375	1	0	0	0	0	0		0	0	0	0	0		0.05714	0.03529	0.03636	0.04293	0.01232
	4	0	0	0	0	0		0	0	0	0	0		0.45313	0.45763	0.55224	0.48766	0.05597
	6	0	0	0	0	0		0	0	0	0	0		0.60465	0.70115	0.7	0.6686	0.05538
	10	0	0	0	0	0		0	0	0	0	0		0.80682	0.72989	0.77966	0.77212	0.03902
	20	0	0	0	0	0		0	0	0	0	0		0.81111	0.7554	0.90909	0.8252	0.07781
	40	0	0	0	0	0		0	0	0	0	0		0.8835	0.84884	0.92308	0.88514	0.03715
	100	0	0	0	0	0		0	0	0	0	0		0.92929	0.98095	0.9697	0.95998	0.02717
		--	--	--	--	--		--	--	--	--	--		--	--	--	--	--
		--	--	--	--	--		--	--	--	--	--		--	--	--	--	--
769-P	1	0	0.01351	0	0.0045	0.0078		0	0	0	0	0		0	0	0	0	0
	4	0	0	0	0	0		0	0	0	0	0		0.00885	0.01111	0	0.00665	0.00587
	6	0	0	0	0	0		0	0	0	0	0		0	0	0	0	0
	10	0.02128	0	0	0.00709	0.01228		0	0	0	0	0		0	0	0	0	0
	20	0	0	0	0	0		0.01852	0	0	0.00617	0.01069		0	0	0.03488	0.01163	0.02014
	40	0	0	0	0	0		0	0	0	0	0		0.05376	0.05882	0.06757	0.06005	0.00698
	100	0	0	0	0	0		0	0	0	0	0		0.06593	0.11628	0.13095	0.10439	0.0341
		--	--	--	--	--		--	--	--	--	--		--	--	--	--	--
		--	--	--	--	--		--	--	--	--	--		--	--	--	--	--
MCF7	1	0	0	0	0	0		0	0	0	0	0		0	0	0	0	0
	4	0	0	0	0	0		0	0	0	0	0		0	0	0.01408	0.00469	0.00813
	6	0	0	0	0	0		0	0	0	0	0		0	0	0.01538	0.00513	0.00888
	10	0	0	0	0	0		0	0	0	0	0		0	0.01538	0	0.00513	0.00888
	20	0	0	0	0	0		0	0	0	0	0		0	0	0	0	0
	40	0	0	0	0	0		0	0	0	0	0		0	0	0	0	0
	100	0	0	0	0	0		0	0	0	0	0		0	0.0241	0	0.00803	0.01391

## Sheet: Fig.2B Cell cycle arrest
		p53 dynamic mode #1 (as shown from left to right in Fig. 2B)						p53 dynamic mode #2						p53 dynamic mode #3						p53 dynamic mode #4						p53 dynamic mode #5
	Nutlin concentration (x-axis)	data1	data2	data3	Oscillation-Mean (y-axis)	Standard Deviation (SD)		data1	data2	data3	pulse-to-exp.-Mean (y-axis)	SD		data1	data2	data3	exp.-Mean (y-axis)	SD		data1	data2	data3	Extended pulse-Mean (y-axis)	SD		data1	data2	data3	Mono. induct.-Mean (y-axis)	SD
A549	1	1	1	0.94286	0.98095	0.03299		0	0	0.02857	0.00952	0.0165		0	0	0.01905	0.00635	0.011		0	0	0	0	0		0	0	0	0	0
	5	0.83824	0.84043	0.80882	0.82916	0.01765		0.10294	0.10638	0.16176	0.1237	0.03301		0	0	0.02941	0.0098	0.01698		0	0	0	0	0		0	0	0	0	0
	10	0.50495	0.63953	0.45455	0.53301	0.09563		0.38614	0.23256	0.41558	0.34476	0.09828		0	0	0.03896	0.01299	0.02249		0	0	0	0	0		0	0	0	0	0
	25	0.11765	0.19355	0.16304	0.15808	0.03819		0.32941	0.36559	0.41304	0.36935	0.04194		0	0	0	0	0		0	0	0	0	0		0	0	0	0	0
	50	0	0	0.04	0.01333	0.02309		0	0	0.05	0.01667	0.02887		0	0	0	0	0		0	0	0	0	0		0	0	0	0	0
	75	0	0	0	0	0		0	0.02941	0.0122	0.01387	0.01478		0	0	0	0	0		0	0	0	0	0		0	0	0	0	0
	100	0	0.04255	0	0.01418	0.02457		0	0.03191	0	0.01064	0.01843		0	0	0	0	0		0	0	0	0	0		0	0	0	0	0
		--	--	--	--	--		--	--	--	--	--		--	--	--	--	--		--	--	--	--	--		--	--	--	--	--
		--	--	--	--	--		--	--	--	--	--		--	--	--	--	--		--	--	--	--	--		--	--	--	--	--
U2OS	1	0.96078	0.93506	0.96875	0.95487	0.01761		0	0.02597	0.01563	0.01387	0.01308		0	0	0	0	0		0	0	0	0	0		0	0	0	0	0
	5	0.45631	0.37209	0.31944	0.38262	0.06904		0.48544	0.47674	0.51389	0.49202	0.01943		0.03883	0.15116	0.16667	0.11889	0.06976		0	0	0	0	0		0	0	0	0	0
	10	0.17895	0.06818	0.07895	0.10869	0.06108		0.63158	0.63636	0.59211	0.62002	0.02429		0.15789	0.29545	0.32895	0.26077	0.09065		0	0	0	0	0		0	0	0	0	0
	25	0.10169	0.08333	0	0.06168	0.0542		0.39831	0.31667	0.33846	0.35114	0.04227		0.4661	0.45	0.56923	0.49511	0.06469		0	0	0	0	0		0	0	0	0	0
	50	0	0	0	0	0		0.15888	0.07937	0.14667	0.1283	0.04282		0.14953	0.12698	0.26667	0.18106	0.07499		0	0	0	0	0		0	0	0	0	0
	75	0	0	0	0	0		0	0	0	0	0		0	0	0	0	0		0	0	0	0	0		0	0	0	0	0
	100	0	0	0	0	0		0	0	0	0	0		0	0	0	0	0		0	0	0	0	0		0	0	0	0	0
		--	--	--	--	--		--	--	--	--	--		--	--	--	--	--		--	--	--	--	--		--	--	--	--	--
		--	--	--	--	--		--	--	--	--	--		--	--	--	--	--		--	--	--	--	--		--	--	--	--	--
A375	1	0.80597	0.88182	0.76136	0.81638	0.0609		0	0	0	0	0		0	0	0	0	0		0	0	0	0	0		0.19403	0.11818	0.20455	0.17225	0.04712
	5	0.08772	0.10753	0.09195	0.09573	0.01043		0	0	0	0	0		0	0	0	0	0		0	0	0	0	0		0.2807	0.22581	0.29885	0.26845	0.03803
	10	0	0.03371	0.02151	0.0184	0.01707		0	0	0	0	0		0	0	0	0	0		0	0	0	0	0		0.14493	0.16854	0.1828	0.16542	0.01913
	25	0	0	0	0	0		0	0	0	0	0		0	0	0	0	0		0	0	0	0	0		0.07576	0.09524	0.10526	0.09209	0.015
		--	--	--	--	--		--	--	--	--	--		--	--	--	--	--		--	--	--	--	--		--	--	--	--	--
		--	--	--	--	--		--	--	--	--	--		--	--	--	--	--		--	--	--	--	--		--	--	--	--	--
769-P	1	0.98551	0.94048	0.9798	0.96859	0.02452		0	0.03571	0	0.0119	0.02062		0.01449	0.02381	0	0.01277	0.012		0	0	0	0	0		0	0	0	0	0
	5	0.33333	0.24359	0.27711	0.28468	0.04535		0.52381	0.52564	0.59036	0.5466	0.03791		0	0	0	0	0		0	0	0	0	0		0	0	0	0	0
	10	0.05195	0.04225	0.08108	0.05843	0.02021		0.19481	0.32394	0.22973	0.24949	0.0668		0	0	0	0	0		0	0	0	0	0		0	0	0	0	0
	25	0.02778	0.03947	0	0.02242	0.02028		0.06944	0.06579	0.03333	0.05619	0.01988		0	0	0	0	0		0	0	0	0	0		0	0	0	0	0
	50	0	0	0	0	0		0.0241	0	0	0.00803	0.01391		0	0	0	0	0		0	0	0	0	0		0	0	0	0	0
	75	0	0	0	0	0		0	0	0	0	0		0	0	0	0	0		0	0	0	0	0		0	0	0	0	0
		--	--	--	--	--		--	--	--	--	--		--	--	--	--	--		--	--	--	--	--		--	--	--	--	--
		--	--	--	--	--		--	--	--	--	--		--	--	--	--	--		--	--	--	--	--		--	--	--	--	--
MCF7	1	0.95455	0.95604	0.96825	0.95961	0.00752		0	0	0	0	0		0	0	0	0	0		0.04545	0.04396	0.03175	0.04039	0.00752		0	0	0	0	0
	5	0.54878	0.70833	0.65574	0.63762	0.08131		0	0	0	0	0		0	0	0	0	0		0.42683	0.29167	0.34426	0.35425	0.06813		0	0	0	0	0
	10	0.31959	0.36364	0.43939	0.37421	0.0606		0	0	0	0	0		0	0	0	0	0		0.46392	0.41558	0.37879	0.41943	0.04269		0	0	0	0	0
	25	0.10227	0.05556	0.07955	0.07912	0.02336		0	0	0	0	0		0	0	0	0	0		0.05682	0.11111	0.05682	0.07492	0.03135		0	0	0	0	0
	50	0	0	0.02703	0.00901	0.0156		0	0	0	0	0		0	0	0	0	0		0	0.03614	0.01351	0.01655	0.01826		0	0	0	0	0

## Sheet: Fig.2B Cell death
		p53 dynamic mode #1						p53 dynamic mode #2						p53 dynamic mode #3						p53 dynamic mode #4						p53 dynamic mode #5
	Nutlin concentration (x-axis)	data1	data2	data3	Oscillation-Mean (y-axis)	Standard Deviation (SD)		data1	data2	data3	pulse-to-exp.-Mean (y-axis)	SD		data1	data2	data3	exp.-Mean (y-axis)	SD		data1	data2	data3	Extended pulse-Mean (y-axis)	SD		data1	data2	data3	Mono. induct.-Mean (y-axis)	SD
A549	1	0	0	0	0	0		0	0	0	0	0		0	0	0.00952	0.00317	0.0055		0	0	0	0	0		0	0	0	0	0
	5	0	0	0	0	0		0	0	0	0	0		0.05882	0.05319	0	0.03734	0.03246		0	0	0	0	0		0	0	0	0	0
	10	0	0	0	0	0		0	0.04651	0	0.0155	0.02685		0.10891	0.0814	0.09091	0.09374	0.01397		0	0	0	0	0		0	0	0	0	0
	25	0	0	0	0	0		0.27059	0.2043	0.21739	0.23076	0.03511		0.28235	0.23656	0.20652	0.24181	0.03819		0	0	0	0	0		0	0	0	0	0
	50	0	0	0	0	0		0.12048	0.11905	0.1	0.11318	0.01143		0.87952	0.88095	0.81	0.85682	0.04056		0	0	0	0	0		0	0	0	0	0
	75	0	0	0	0	0		0	0.03922	0.04878	0.02933	0.02585		1	0.93137	0.93902	0.9568	0.03761		0	0	0	0	0		0	0	0	0	0
	100	0	0	0.02174	0.00725	0.01255		0	0	0	0	0		1	0.92553	0.97826	0.96793	0.03829		0	0	0	0	0		0	0	0	0	0
		--	--	--	--	--		--	--	--	--	--		--	--	--	--	--		--	--	--	--	--		--	--	--	--	--
		--	--	--	--	--		--	--	--	--	--		--	--	--	--	--		--	--	--	--	--		--	--	--	--	--
U2OS	1	0.02941	0	0.01563	0.01501	0.01472		0.0098	0.01299	0	0.0076	0.00677		0	0.02597	0	0.00866	0.015		0	0	0	0	0		0	0	0	0	0
	5	0	0	0	0	0		0	0	0	0	0		0.01942	0	0	0.00647	0.01121		0	0	0	0	0		0	0	0	0	0
	10	0	0	0	0	0		0	0	0	0	0		0.03158	0	0	0.01053	0.01823		0	0	0	0	0		0	0	0	0	0
	25	0	0	0	0	0		0	0	0	0	0		0.0339	0.15	0.09231	0.09207	0.05805		0	0	0	0	0		0	0	0	0	0
	50	0	0	0	0	0		0	0	0	0	0		0.69159	0.79365	0.58667	0.69064	0.1035		0	0	0	0	0		0	0	0	0	0
	75	0	0	0	0	0		0	0	0	0	0		1	1	1	1	0		0	0	0	0	0		0	0	0	0	0
	100	0	0	0	0	0		0	0	0	0	0		1	1	1	1	0		0	0	0	0	0		0	0	0	0	0
		--	--	--	--	--		--	--	--	--	--		--	--	--	--	--		--	--	--	--	--		--	--	--	--	--
		--	--	--	--	--		--	--	--	--	--		--	--	--	--	--		--	--	--	--	--		--	--	--	--	--
A375	1	0	0	0	0	0		0	0	0	0	0		0	0	0	0	0		0	0	0	0	0		0	0	0.03409	0.01136	0.01968
	5	0	0	0	0	0		0	0	0	0	0		0	0	0	0	0		0	0	0	0	0		0.63158	0.66667	0.6092	0.63581	0.02897
	10	0	0	0	0	0		0	0	0	0	0		0	0	0	0	0		0	0	0	0	0		0.85507	0.79775	0.7957	0.81617	0.0337
	25	0	0	0	0	0		0	0	0	0	0		0	0	0	0	0		0	0	0	0	0		0.92424	0.90476	0.89474	0.90791	0.015
		--	--	--	--	--		--	--	--	--	--		--	--	--	--	--		--	--	--	--	--		--	--	--	--	--
		--	--	--	--	--		--	--	--	--	--		--	--	--	--	--		--	--	--	--	--		--	--	--	--	--
769-P	1	0	0	0	0	0		0	0	0	0	0		0	0	0.0202	0.00673	0.01166		0	0	0	0	0		0	0	0	0	0
	5	0	0	0	0	0		0.08333	0.12821	0.03614	0.08256	0.04604		0.05952	0.10256	0.09639	0.08616	0.02327		0	0	0	0	0		0	0	0	0	0
	10	0	0	0	0	0		0.16883	0.11268	0.13514	0.13888	0.02826		0.58442	0.52113	0.55405	0.5532	0.03165		0	0	0	0	0		0	0	0	0	0
	25	0	0	0	0	0		0	0.05263	0.02222	0.02495	0.02642		0.90278	0.84211	0.94444	0.89644	0.05146		0	0	0	0	0		0	0	0	0	0
	50	0	0	0	0	0		0.04819	0.03529	0.01667	0.03338	0.01585		0.92771	0.96471	0.98333	0.95858	0.02831		0	0	0	0	0		0	0	0	0	0
	75	0	0	0	0	0		0	0.04054	0	0.01351	0.02341		1	0.95946	1	0.98649	0.02341		0	0	0	0	0		0	0	0	0	0
		--	--	--	--	--		--	--	--	--	--		--	--	--	--	--		--	--	--	--	--		--	--	--	--	--
		--	--	--	--	--		--	--	--	--	--		--	--	--	--	--		--	--	--	--	--		--	--	--	--	--
MCF7	1	0	0	0	0	0		0	0	0	0	0		0	0	0	0	0		0	0	0	0	0		0	0	0	0	0
	5	0	0	0	0	0		0	0	0	0	0		0	0	0	0	0		0.02439	0	0	0.00813	0.01408		0	0	0	0	0
	10	0	0	0	0	0		0	0	0	0	0		0	0	0	0	0		0.21649	0.22078	0.18182	0.20636	0.02137		0	0	0	0	0
	25	0.04545	0.02778	0	0.02441	0.02291		0	0	0	0	0		0	0	0	0	0		0.79545	0.80556	0.86364	0.82155	0.0368		0	0	0	0	0
	50	0.03896	0.04819	0	0.02905	0.02558		0	0	0	0	0		0	0	0	0	0		0.96104	0.91566	0.95946	0.94539	0.02575		0	0	0	0	0
											--	--					--	--
											--	--					--	--
											--	--					--	--
											--	--					--	--
											--	--					--	--
											--	--					--	--

## Sheet: Fig.2C Cell cycle arrest
		p53 dynamic mode #1 (as shown from left to right in Fig. 2C)						p53 dynamic mode #2						p53 dynamic mode #3						p53 dynamic mode #4						p53 dynamic mode #5
	5-FU concentration (x-axis)	data1	data2	data3	Oscillation-Mean (y-axis)	Standard Deviation (SD)		data1	data2	data3	pulse-to-plateau-Mean (y-axis)	SD		data1	data2	data3	pulse-to-mono. ind.-Mean (y-axis)	SD		data1	data2	data3	Extended pulse-Mean (y-axis)	SD		data1	data2	data3	Mono. induct.-Mean (y-axis)	SD
A549	10	0.86735	0.86735	0.80435	0.84635	0.03637		0.10204	0.08163	0.13043	0.1047	0.02451		0	0	0	0	0		0	0	0	0	0		0.03061	0.05102	0.03261	0.03808	0.01125
	25	0.87129	0.8587	0.72	0.81666	0.08395		0.08911	0.1087	0.24	0.14593	0.08205		0	0	0	0	0		0	0	0	0	0		0.0198	0.03261	0.04	0.0308	0.01022
	50	0.69792	0.68966	0.5443	0.64396	0.0864		0.27083	0.24138	0.41772	0.30998	0.09446		0	0	0	0	0		0	0	0	0	0		0.03125	0.04598	0.02532	0.03418	0.01064
	100	0.43119	0.26966	0.35135	0.35074	0.08077		0.54128	0.67416	0.60811	0.60785	0.06644		0	0	0	0	0		0	0	0	0	0		0.02752	0.05618	0.04054	0.04141	0.01435
	150	0.2381	0.10345	0.26389	0.20181	0.08616		0.63095	0.7931	0.65278	0.69228	0.088		0	0	0	0	0		0	0	0	0	0		0.03571	0.03448	0.02778	0.03266	0.00427
	200	0.08571	0.06452	0.11429	0.08817	0.02498		0.77143	0.88172	0.72857	0.79391	0.07901		0	0	0	0	0		0	0	0	0	0		0.05714	0.04301	0.05714	0.05243	0.00816
		--	--	--	--	--		--	--	--	--	--		--	--	--	--	--		--	--	--	--	--		--	--	--	--	--
		--	--	--	--	--		--	--	--	--	--		--	--	--	--	--		--	--	--	--	--		--	--	--	--	--
U2OS	10	0.93182	0.86111	0.88333	0.89209	0.03616		0	0	0	0	0		0.04545	0.13889	0.05	0.07811	0.05268		0	0	0	0	0		0	0	0.03333	0.01111	0.01925
	25	0.86905	0.71233	0.72881	0.77006	0.08612		0	0	0	0	0		0.09524	0.20548	0.16949	0.15674	0.05622		0	0	0	0	0		0	0.05479	0.05085	0.03521	0.03056
	50	0.50633	0.4507	0.48	0.47901	0.02783		0	0	0	0	0		0.43038	0.42254	0.4	0.41764	0.01577		0	0	0	0	0		0.03797	0.07042	0.08	0.0628	0.02203
	100	0.40506	0.25974	0.4	0.35493	0.08248		0	0	0	0	0		0.26582	0.42857	0.28571	0.3267	0.08878		0	0	0	0	0		0.24051	0.22078	0.11429	0.19186	0.0679
	150	0.21429	0.19355	0.26563	0.22449	0.03711		0	0	0	0	0		0.22619	0.24194	0.125	0.19771	0.06346		0	0	0	0	0		0.36905	0.45161	0.39063	0.40376	0.04282
	200	0.17333	0.22619	0.19355	0.19769	0.02667		0	0	0	0	0		0.06667	0.17857	0.04839	0.09788	0.07048		0	0	0	0	0		0.38667	0.35714	0.45161	0.39847	0.04833
		--	--	--	--	--		--	--	--	--	--		--	--	--	--	--		--	--	--	--	--		--	--	--	--	--
		--	--	--	--	--		--	--	--	--	--		--	--	--	--	--		--	--	--	--	--		--	--	--	--	--
A375	10	0.92949	0.85882	0.87342	0.88724	0.03731		0.03205	0.09412	0.08861	0.07159	0.03435		0	0	0	0	0		0	0	0	0	0		0.03846	0.04706	0.03797	0.04117	0.00511
	25	0.52475	0.47917	0.58511	0.52968	0.05314		0.37624	0.29167	0.30851	0.32547	0.04476		0	0	0	0	0		0	0	0	0	0		0.0396	0.11458	0.05319	0.06913	0.03995
	50	0.09589	0.11828	0.16456	0.12624	0.03502		0.54795	0.56989	0.55696	0.55827	0.01103		0	0	0	0	0		0	0	0	0	0		0.16438	0.17204	0.11392	0.15012	0.03158
	100	0.11111	0.07353	0.10417	0.09627	0.02		0.46667	0.45588	0.54167	0.48807	0.04673		0	0	0	0	0		0	0	0	0	0		0.08889	0.13235	0.0625	0.09458	0.03527
	150	0.06742	0.01408	0.03883	0.04011	0.02669		0.29213	0.28169	0.27184	0.28189	0.01015		0	0	0	0	0		0	0	0	0	0		0.1236	0.16901	0.20388	0.1655	0.04026
	200	0.02752	0.0375	0.01449	0.02651	0.01154		0.16514	0.1625	0.13043	0.15269	0.01932		0	0	0	0	0		0	0	0	0	0		0.08257	0.0875	0.11594	0.09534	0.01801
		--	--	--	--	--		--	--	--	--	--		--	--	--	--	--		--	--	--	--	--		--	--	--	--	--
		--	--	--	--	--		--	--	--	--	--		--	--	--	--	--		--	--	--	--	--		--	--	--	--	--
769-P	5	0.93976	0.94681	0.96154	0.94937	0.01111		0	0	0	0	0		0	0	0	0	0		0	0	0	0	0		0	0.05319	0.01282	0.022	0.02776
	10	0.71429	0.57609	0.72941	0.67326	0.08449		0.15306	0.29348	0.12941	0.19198	0.08869		0	0	0	0	0		0	0	0	0	0		0.09184	0.07609	0.07059	0.0795	0.01103
	25	0.46491	0.36111	0.37097	0.399	0.0573		0.30702	0.46296	0.35484	0.37494	0.07989		0	0	0	0	0		0	0	0	0	0		0.12281	0.12037	0.19355	0.14558	0.04156
	50	0.13393	0.12069	0.10909	0.12124	0.01243		0.52679	0.58621	0.49091	0.53463	0.04813		0	0	0	0	0		0	0	0	0	0		0.16071	0.19828	0.27273	0.21057	0.05701
	100	0.06364	0.05	0.04615	0.05326	0.00919		0.56364	0.57	0.50769	0.54711	0.03428		0	0	0	0	0		0	0	0	0	0		0.16364	0.25	0.27692	0.23019	0.05919
	150	0	0.02381	0.01613	0.01331	0.01215		0.37349	0.44048	0.41935	0.41111	0.03424		0	0	0	0	0		0	0	0	0	0		0.24096	0.35714	0.29032	0.29614	0.05831
	200	0	0	0	0	0		0.37755	0.49383	0.45283	0.4414	0.05897		0	0	0	0	0		0	0	0	0	0		0.28571	0.25926	0.30189	0.28229	0.02152
		--	--	--	--	--		--	--	--	--	--		--	--	--	--	--		--	--	--	--	--		--	--	--	--	--
		--	--	--	--	--		--	--	--	--	--		--	--	--	--	--		--	--	--	--	--		--	--	--	--	--
MCF7	5	0.97403	0.90698	0.92063	0.93388	0.03543		0	0	0	0	0		0	0	0	0	0		0	0.03488	0.04762	0.0275	0.02465		0	0.05814	0.03175	0.02996	0.02911
	10	0.86458	0.84211	0.85455	0.85374	0.01126		0	0	0	0	0		0	0	0	0	0		0.09375	0.10526	0.12727	0.10876	0.01703		0	0.05263	0.01818	0.0236	0.02673
	25	0.78	0.74157	0.73684	0.75281	0.02367		0	0	0	0	0		0	0	0	0	0		0.16	0.16854	0.21053	0.17969	0.02705		0.04	0.04494	0	0.02831	0.02465
	50	0.74038	0.58442	0.6	0.6416	0.0859		0	0	0	0	0		0	0	0	0	0		0.24038	0.35065	0.32727	0.3061	0.0581		0.01923	0.03896	0.03636	0.03152	0.01072
	100	0.43	0.43529	0.4058	0.4237	0.01573		0	0	0	0	0		0	0	0	0	0		0.49	0.52941	0.55072	0.52338	0.03081		0.04	0.03529	0	0.0251	0.02186
	150	0.3	0.29787	0.22951	0.27579	0.0401		0	0	0	0	0		0	0	0	0	0		0.7	0.70213	0.68852	0.69688	0.00732		0	0	0	0	0
	200	0.19481	0.16667	0.11957	0.16035	0.03802		0	0	0	0	0		0	0	0	0	0		0.77922	0.8	0.75	0.77641	0.02512		0	0	0.02174	0.00725	0.01255

## Sheet: Fig.2C Cell death
		p53 dynamic mode #1						p53 dynamic mode #2						p53 dynamic mode #3						p53 dynamic mode #4						p53 dynamic mode #5
	5-FU concentration (x-axis)	data1	data2	data3	Oscillation-Mean (y-axis)	Standard Deviation (SD)		data1	data2	data3	pulse-to-plateau-Mean (y-axis)	SD		data1	data2	data3	pulse-to-mono. ind.-Mean (y-axis)	SD		data1	data2	data3	Extended pulse-Mean (y-axis)	SD		data1	data2	data3	Mono. induct.-Mean (y-axis)	SD
A549	10	0	0	0	0	0		0	0	0	0	0		0	0	0	0	0		0	0	0	0	0		0	0	0.03261	0.01087	0.01883
	25	0	0	0	0	0		0	0	0	0	0		0	0	0	0	0		0	0	0	0	0		0.0198	0	0	0.0066	0.01143
	50	0	0	0	0	0		0	0	0	0	0		0	0	0	0	0		0	0	0	0	0		0	0.02299	0.01266	0.01188	0.01151
	100	0	0	0	0	0		0	0	0	0	0		0	0	0	0	0		0	0	0	0	0		0	0	0	0	0
	150	0	0	0	0	0		0.03571	0.04598	0.01389	0.03186	0.01639		0	0	0	0	0		0	0	0	0	0		0.05952	0.02299	0.04167	0.04139	0.01827
	200	0	0	0	0	0		0.0137	0	0.02857	0.01409	0.01429		0	0	0	0	0		0	0	0	0	0		0.06849	0.01075	0.07143	0.05022	0.03422
		--	--	--	--	--		--	--	--	--	--		--	--	--	--	--		--	--	--	--	--		--	--	--	--	--
		--	--	--	--	--		--	--	--	--	--		--	--	--	--	--		--	--	--	--	--		--	--	--	--	--
U2OS	10	0	0	0	0	0		0	0	0	0	0		0	0	0	0	0		0	0	0	0	0		0.02273	0	0.03333	0.01869	0.01703
	25	0.0119	0	0.01695	0.00962	0.0087		0	0	0	0	0		0	0	0.0339	0.0113	0.01957		0	0	0	0	0		0.02381	0	0.0339	0.01924	0.01741
	50	0.01266	0	0	0.00422	0.00731		0	0	0	0	0		0	0	0	0	0		0	0	0	0	0		0.01266	0.05634	0.04	0.03633	0.02207
	100	0	0	0	0	0		0	0	0	0	0		0	0	0.02857	0.00952	0.0165		0	0	0	0	0		0.08861	0.06494	0.2	0.11785	0.07212
	150	0	0	0	0	0		0	0	0	0	0		0	0	0.03125	0.01042	0.01804		0	0	0	0	0		0.19048	0.08065	0.21875	0.16329	0.07296
	200	0.05333	0.0119	0.04839	0.03788	0.02263		0	0	0	0	0		0	0	0.03226	0.01075	0.01862		0	0	0	0	0		0.32	0.20238	0.25806	0.26015	0.05884
		--	--	--	--	--		--	--	--	--	--		--	--	--	--	--		--	--	--	--	--		--	--	--	--	--
		--	--	--	--	--		--	--	--	--	--		--	--	--	--	--		--	--	--	--	--		--	--	--	--	--
A375	10	0	0	0	0	0		0	0	0	0	0		0	0	0	0	0		0	0	0	0	0		0	0	0	0	0
	25	0	0	0	0	0		0.0297	0.04167	0.02128	0.03088	0.01025		0	0	0	0	0		0	0	0	0	0		0.0297	0.07292	0.03191	0.04484	0.02434
	50	0	0	0	0	0		0.15068	0.06452	0.10127	0.10549	0.04324		0	0	0	0	0		0	0	0	0	0		0.0411	0.07527	0.06329	0.05989	0.01734
	100	0	0	0	0	0		0.26667	0.19118	0.17708	0.21164	0.04817		0	0	0	0	0		0	0	0	0	0		0.06667	0.14706	0.11458	0.10944	0.04044
	150	0	0	0	0	0		0.20225	0.23944	0.14563	0.19577	0.04724		0	0	0	0	0		0	0	0	0	0		0.31461	0.29577	0.33981	0.31673	0.02209
	200	0	0	0	0	0		0.08257	0.05	0.02899	0.05385	0.027		0	0	0	0	0		0	0	0	0	0		0.6422	0.6625	0.71014	0.67162	0.03488
		--	--	--	--	--		--	--	--	--	--		--	--	--	--	--		--	--	--	--	--		--	--	--	--	--
		--	--	--	--	--		--	--	--	--	--		--	--	--	--	--		--	--	--	--	--		--	--	--	--	--
769-P	5	0	0	0	0	0		0	0	0	0	0		0	0	0	0	0		0	0	0	0	0		0.06024	0	0.02564	0.02863	0.03023
	10	0	0	0	0	0		0	0	0.02353	0.00784	0.01358		0	0	0	0	0		0	0	0	0	0		0.04082	0.05435	0.04706	0.04741	0.00677
	25	0	0	0	0	0		0	0	0	0	0		0	0	0	0	0		0	0	0	0	0		0.10526	0.05556	0.08065	0.08049	0.02485
	50	0	0	0	0	0		0	0	0	0	0		0	0	0	0	0		0	0	0	0	0		0.17857	0.09483	0.12727	0.13356	0.04222
	100	0	0	0	0	0		0	0	0	0	0		0	0	0	0	0		0	0	0	0	0		0.20909	0.13	0.16923	0.16944	0.03955
	150	0	0	0	0	0		0.0241	0	0.03226	0.01878	0.01677		0	0	0	0	0		0	0	0	0	0		0.36145	0.17857	0.24194	0.26065	0.09286
	200	0	0	0	0	0		0.04082	0	0	0.01361	0.02357		0	0	0	0	0		0	0	0	0	0		0.29592	0.24691	0.24528	0.2627	0.02878
		--	--	--	--	--		--	--	--	--	--		--	--	--	--	--		--	--	--	--	--		--	--	--	--	--
		--	--	--	--	--		--	--	--	--	--		--	--	--	--	--		--	--	--	--	--		--	--	--	--	--
MCF7	5	0	0	0	0	0		0	0	0	0	0		0	0	0	0	0		0	0	0	0	0		0.02597	0	0	0.00866	0.015
	10	0	0	0	0	0		0	0	0	0	0		0	0	0	0	0		0	0	0	0	0		0.04167	0	0	0.01389	0.02406
	25	0	0	0	0	0		0	0	0	0	0		0	0	0	0	0		0	0	0	0	0		0.02	0.04494	0.05263	0.03919	0.01706
	50	0	0	0	0	0		0	0	0	0	0		0	0	0	0	0		0	0	0	0	0		0	0.02597	0.03636	0.02078	0.01873
	100	0	0	0	0	0		0	0	0	0	0		0	0	0	0	0		0	0	0	0	0		0.04	0	0.04348	0.02783	0.02416
	150	0	0	0	0	0		0	0	0	0	0		0	0	0	0	0		0	0	0.03279	0.01093	0.01893		0	0	0.04918	0.01639	0.02839
	200	0	0	0	0	0		0	0	0	0	0		0	0	0	0	0		0.02597	0.03333	0.06522	0.04151	0.02086		0	0	0.04348	0.01449	0.0251

## Sheet: Fig.5F
siRNA treatment	Drug treatment	data1	data2	data3	Mean	Standard Devision (SD)
siCtl	no drug	0.01527	0.02299	0.02256	0.02027	0.00434
	Nutlin	0.04098	0.04348	0.09821	0.06089	0.03235
	5-FU	0.03448	0.03333	0.06509	0.0443	0.01801
siWip1	no drug	0.0198	0.02817	0.03509	0.02769	0.00766
	Nutlin	0.37755	0.34524	0.40594	0.37624	0.03037
	5-FU	0.17241	0.15054	0.13462	0.15252	0.01898
